# Supplementary material for: The Latest Advances in Rosacea Treatment: A Systematic Review
Source: Pharmaceuticals (Basel). 2026 Jun 24;19(7):982. doi: 10.3390/ph19070982 (PMC13415005; doi:10.3390/ph19070982)
Supplement: Supplementary file 1 [file pharmaceuticals-19-00982-s001.zip]

Archive with 1 entries (1 files):
- pharmaceuticals-4348454-supplementary.pdf
